# Supplementary material for: Gene Expression Profiling of Lymphoblasts from Autistic and Nonaffected Sib Pairs: Altered Pathways in Neuronal Development and Steroid Biosynthesis
Source: PLoS One. 2009 Jun 3;4(6):e5775. doi: 10.1371/journal.pone.0005775 (PMC2685981; doi:10.1371/journal.pone.0005775)
Supplement: Table S1 — Demographic profile of subjects (0.02 MB XLS) [file pone.0005775.s001.xls]

## Sheet: Sheet1
Pedigree	Family ID#	Individual ID#	Status	Zygosity	Age*	Race	Ethnicity	Blood ID#	Microarray ID#
Multiplex	AU0227	AU022703			6	White	Not Hispanic or Latino	HI0354	354_12968784.mev
	AU0227	AU022705	Autism	Twin, mz	4	White	Not Hispanic or Latino	HI0355	355_12968768.mev
	AU0227	AU022704	Autism	Twin, mz	4	White	Not Hispanic or Latino	HI0356	356_12968778.mev
Simplex	AU0325	AU032505	Autism	Twin, mz	10	Unknown	Unknown	HI0364	364_13075574.mev
	AU0325	AU032503			12	Unknown	Unknown	HI0365	365_13075576.mev
	AU0325	AU032504	Autism	Twin, mz	10	Unknown	Unknown	HI0366	366_13075575.mev
Multiplex	AU0145	AU014504		Triplet	11	White	Not Hispanic or Latino	HI0487	487_12968787.mev
	AU0145	AU014506	Autism	Triplet, dz twin	11	White	Not Hispanic or Latino	HI0488	488_12968611.mev
	AU0145	AU014505	Autism	Triplet, dz twin	11	White	Not Hispanic or Latino	HI0489	489_12968771.mev
Multiplex	AU0108	AU010806			4	White	Not Hispanic or Latino	HI0735	735_12968599.mev
	AU0108	AU010803	Autism		14	White	Not Hispanic or Latino	HI0737	737_12968612.mev
Multiplex	AU0388	AU038805	Autism		6	White	Not Hispanic or Latino	HI0777	777_12968765.mev
	AU0388	AU038803			9	White	Not Hispanic or Latino	HI0779	779_12968618.mev
Multiplex	AU0465	AU046504			11	White	Not Hispanic or Latino	HI0781	781_12968608.mev
	AU0465	AU046503	Autism		12	White	Not Hispanic or Latino	HI0785	785_12968605.mev
Multiplex	AU0808	AU080805			2	White	Not Hispanic or Latino	HI2019	2019_12968773.mev
	AU0808	AU080804	Autism		4	White	Not Hispanic or Latino	HI2020	2020_12968770.mev
Multiplex	AU0777	AU077703			12	White	Not Hispanic or Latino	HI2022	2022_12968786.mev
	AU0777	AU077704	Autism		10	White	Not Hispanic or Latino	HI2044	2044_12968873.mev
	AU0939	AU0939302			8	White	Hispanic or Latino	HI2590	2590_12968620.mev
	AU0939	AU0939303	Autism		6	White	Hispanic or Latino	HI2591	2591_12968613.mev
Multiplex	AU1065	AU1065303	Autism		7	White	Not Hispanic or Latino	HI2769	2769_12968610.mev
	AU1065	AU1065301			10	White	Not Hispanic or Latino	HI2772	2772_12968603.mev
Simplex	AU1059	AU1059302	Autism	Twin, mz	6	White	Hispanic or Latino	HI3141	3141_12968615.mev
	AU1059	AU1059301			11	White	Hispanic or Latino	HI3143	3143_12968595.mev
	AU1059	AU1059303	Autism	Twin, mz	6	White	Hispanic or Latino	HI3144	3144_12968601.mev
Multiplex	AU0555	AU055504	Autism		5	White	Non Hispanic or Latino	HI0802	802_12968596.mev
	AU0555	AU055506			6	White	Non Hispanic or Latino	HI3168	3168_12968775.mev
Multiplex	AU1327	AU1327305			5	White	Hispanic or Latino	HI3299	3299_12968783.mev
	AU1327	AU1327303	Autism		12	White	Hispanic or Latino	HI3301	3301_12968767.mev
Multiplex	AU1244	AU1244302			6	White	Not Hispanic or Latino	HI3649	3649_12968619.mev
	AU1244	AU1244301	Autism		7	White	Not Hispanic or Latino	HI3650	3650_12968607.mev
Multiplex	AU1181	AU1181302	Autism		4	White	Not Hispanic or Latino	HI3913	3913_12968598.mev
	AU1181	AU1181303			2	White	Not Hispanic or Latino	HI3914	3914_12968774.mev
Multiplex	AU1443	AU1443302	Autism		14	White	Not Hispanic or Latino	HI4107	4107_12968790.mev
	AU1443	AU1443304			10	White	Not Hispanic or Latino	HI4109	4109_12968604.mev
Multiplex	AU1234	AU1234304			3	White	Not Hispanic or Latino	HI4359	4359_12968780.mev
	AU1234	AU1234303	Autism		5	White	Not Hispanic or Latino	HI4360	4360_12968614.mev
					*age at blood draw, rounded to nearest whole year
